# Supplementary material for: Membrane Progesterone Receptor Beta Regulates the Decidualization of Endometrial Stromal Cells in Women with Endometriosis
Source: Int J Mol Sci. 2025 Jul 28;26(15):7297. doi: 10.3390/ijms26157297 (PMC12347855; doi:10.3390/ijms26157297)
Supplement: Supplementary file 1 [file ijms-26-07297-s001.zip]

Archive with 1 entries (1 files):
- ijms-3722879-supplementary.pdf
